# Supplementary material for: SiLNR1-Mediated Nitrogen Regulatory Signaling Enhances Nitrogen Use Efficiency and Grain Yield in Foxtail Millet (Setaria italica L.) under Low-Nitrogen Stress
Source: Research (Wash D C). 2026 Feb 25;9:1148. doi: 10.34133/research.1148 (PMC12932939; doi:10.34133/research.1148)
Supplement: Supplementary 1 — Figs. S1 to S7 Tables S1 to S6 [file research.1148.f1.zip]

Archive with 8 entries (8 files):
- Figure S1.jpg
- Figure S2.jpg
- Figure S3.jpg
- Figure S4.jpg
- Figure. S5.jpg
- Figure. S6.jpg
- Figure. S7.jpg
- supplement figures and tables-12.31.docx
